# Supplementary material for: Electrocatalytic Reduction of CO2 in Water by a Palladium-Containing Metallopolymer
Source: Nanomaterials (Basel). 2022 Apr 2;12(7):1193. doi: 10.3390/nano12071193 (PMC9000595; doi:10.3390/nano12071193)
Supplement: Supplementary file 1 [file nanomaterials-12-01193-s001.zip]

Archive with 1 entries (1 files):
- nanomaterials-1650625-supplementary.pdf
